# Supplementary material for: Endophytic bacterial communities are associated with leaf mimicry in the vine Boquila trifoliolata
Source: Sci Rep. 2021 Nov 22;11:22673. doi: 10.1038/s41598-021-02229-8 (PMC8608808; doi:10.1038/s41598-021-02229-8)
Supplement: Supplementary file 1 — Supplementary Information. [file 41598_2021_2229_MOESM1_ESM.xlsx]

## Sheet: NMDS data
id	block	Individual	group	T-G-1	T-G-2	T-G-3	T-G-7	T-G-8	T-G-10	T-G-11	T-G-12	T-G-13	T-G-15	T-G-16	T-G-17	T-G-18	T-G-19	T-G-20	T-G-21	T-G-22	T-G-23	T-G-24	T-G-25	T-G-26	T-G-28	T-G-29	T-G-30	T-G-31	T-G-32	T-G-33	T-G-34	T-G-36	T-G-38	T-G-39	T-G-40	T-G-41	T-G-42	T-G-43	T-G-44	T-G-45	T-G-46	T-G-47	T-G-48	T-G-49	T-G-50	T-G-51	T-G-52	T-G-53	T-G-54
BR1_2	b1	1	BR	0	0	1	0	0	1	1	488	9	0	0	1	0	5	62	28	0	0	0	0	0	0	0	0	114	0	0	0	0	0	0	0	22	699	0	4	0	1	60	0	0	0	0	48	4	0
BR2_2	b2	2	BR	0	0	1	0	1	0	0	71	2	0	0	3	0	0	0	0	11	0	0	0	0	0	0	0	161	0	0	0	1	0	0	5	14	44	7	9	0	2	6	7	0	0	0	6	0	0
BR3_2	b3	3	BR	0	0	2	0	2	0	0	17	1	0	0	1	0	0	0	12	8	0	0	0	0	0	0	1	135	0	0	0	1	0	0	1	25	14	0	1	0	4	137	0	0	0	0	40	1	0
BR4_2	b4	4	BR	1	0	1	0	1	0	0	11	5	0	0	0	0	0	1	1	0	0	0	0	0	0	0	3	212	1	0	0	0	0	0	0	13	334	0	0	0	3	47	13	0	1	1	37	0	0
BR5_2	b5	5	BR	0	0	0	0	1	0	1	384	58	0	0	1	0	0	74	0	0	0	0	0	0	0	0	32	87	0	0	0	0	0	0	8	7	181	0	12	0	0	0	0	0	0	0	1	0	0
BT1_2	b1	6	BT	5	0	0	0	1	0	1	0	0	0	0	3	0	0	3	0	22	0	0	0	0	0	0	0	40	0	0	0	1	0	0	8	1	0	1	0	0	0	0	2	0	0	0	1	3	0
BT2_2	b2	7	BT	1	0	0	1	1	0	0	1	2	0	0	3	0	0	0	5	0	0	0	0	0	0	1	0	32	0	0	0	2	0	0	2	3	0	0	0	0	0	0	1	0	0	0	1	0	0
BT3_2	b3	8	BT	0	0	0	0	0	0	0	1	2	0	0	0	0	0	1	0	1	0	0	0	0	0	0	0	4	0	0	0	0	0	0	0	0	1	0	0	0	0	0	1	0	0	0	1	0	0
BT4_2	b4	9	BT	0	0	0	0	1	0	0	8	10	0	0	2	0	1	26	0	0	0	0	0	0	0	1	5	28	0	0	0	1	0	0	0	3	64	0	0	0	1	3	0	0	0	0	0	0	0
BT5_2	b5	10	BT	0	0	1	0	0	0	0	0	0	0	0	0	0	0	0	0	22	0	0	0	0	0	0	0	196	0	5	0	0	0	0	0	0	1	0	0	0	0	0	0	0	0	0	0	0	0
RS1_2	b1	11	RS	0	0	0	0	5	0	0	2	672	1	0	1	8	11	439	84	3	0	8	5	2	3	1	49	20	0	0	0	2	0	0	2	86	994	1	4	0	0	7	1	0	0	2	2	0	0
RS2_2	b2	12	RS	1	0	2	0	3	2	0	35	14	0	2	0	16	1	24	5	5	1	1	1	0	0	0	7	239	0	0	1	8	0	0	3	174	2348	0	29	0	21	124	2	1	1	0	28	0	0
RS3_2	b3	13	RS	0	0	2	0	3	0	0	32	3	0	0	3	0	0	13	4	0	0	0	0	0	0	0	0	136	0	0	0	0	0	0	16	7	638	0	243	0	0	65	25	0	0	4	12	0	0
RS4_2	b4	14	RS	0	0	0	0	0	0	0	71	5	0	2	1	0	1	18	0	21	0	0	0	0	0	0	0	335	0	0	0	1	0	2	129	13	252	0	19	0	0	23	9	0	0	0	3	0	1
RS5_2	b5	15	RS	41	1	4	0	5	0	0	243	52	0	0	2	0	1	36	0	2	1	0	0	0	0	2	4	992	1	0	0	0	0	0	2	60	820	0	3	0	15	384	49	0	0	14	149	0	0
[truncated: 1,344 more columns]

## Sheet: Phyla data
Phylum	BR1_2	BR2_2	BR3_2	BR4_2	BR5_2	BT1_2	BT2_2	BT3_2	BT4_2	BT5_2	RS1_2	RS2_2	RS3_2	RS4_2	RS5_2
Acetothermia	1	0	0	0	1	1	0	0	0	0	0	0	0	0	0
Acidobacteria	123	15	77	58	69	23	5	4	61	393	1883	391	250	188	986
Actinobacteria	6889	5122	9061	8538	3717	2047	740	96	1143	225	8504	18663	3524	6819	28259
Aquificae	1	0	1	1	2	2	0	0	23	2	33	7	0	3	3
Armatimonadetes	187	64	30	21	81	8	2	1	54	0	5817	283	107	29	350
Atribacteria	0	0	0	0	0	0	0	0	0	0	0	0	0	0	0
Bacteria_unclassified	92	266	228	240	194	279	269	13	298	3	102	216	218	321	747
Bacteroidetes	1126	1176	8371	3186	961	513	184	30	490	208	15379	3043	2104	1729	11758
BRC1	0	0	0	0	0	20	0	0	0	0	2	1	0	0	7
Caldiserica	0	0	1	0	2	0	0	0	0	0	0	0	0	0	0
Candidatus	57	19	27	13	11	15	6	0	9	7	469	42	13	67	87
Chlamydiae	3	0	2	0	3	0	1	0	0	0	2	1	0	0	24
Chlorobi	0	0	0	0	1	0	0	0	0	0	0	0	0	1	1
Chloroflexi	724	766	1319	935	236	166	57	27	346	5	244	2315	189	1073	8094
Chrysiogenetes	1	0	1	0	1	0	0	0	0	2	1	2	0	0	2
Cloacimonetes	0	0	0	0	0	0	0	0	0	0	0	1	1	0	1
Deferribacteres	20	0	0	2	0	1	0	1	0	0	569	2	0	0	1
Deinococcus-Thermus	6	80	50	44	458	61	17	0	38	159	629	92	14	60	3800
Dictyoglomi	0	0	0	0	0	0	0	0	0	0	0	0	0	0	0
Elusimicrobia	1	6	5	4	71	4	3	0	3	1	0	1	0	2	28
Fibrobacteres	26	0	23	2	7	0	0	1	0	0	0	0	0	1	2
Firmicutes	771	746	887	696	451	419	131	19	190	817	166	627	1678	2687	5388
Fusobacteria	1	0	90	0	3	30	1	2	126	10	5	3	0	67	138
Gemmatimonadetes	178	4	90	73	2	33	5	1	1	51	33	93	9	6	599
Hydrogenedentes	0	0	0	0	1	0	0	0	0	0	0	2	0	1	7
Ignavibacteriae	1	0	11	0	2	0	0	0	0	0	71	2	0	0	0
Lentisphaerae	1	1	3	2	2	3	2	0	6	0	0	0	3	0	2
Marinimicrobia	3	1	1	2	6	2	1	0	1	1	1	5	22	2	24
Nitrospirae	0	0	0	0	0	0	0	0	0	0	0	1	0	0	0
Omnitrophica	0	2	0	1	10	1	1	0	0	0	1	3	0	2	10
Parcubacteria	0	0	0	0	0	0	0	0	0	0	1	0	0	0	0
Planctomycetes	8280	7183	2691	8904	2149	117	84	18	4784	42	3068	11466	8679	11768	15043
Proteobacteria	34861	64707	65660	48454	38495	79388	54399	111277	54353	80908	50062	16853	44722	47925	130597
Spirochaetes	52	143	16	14	87	126	96	2	21	1	12	26	24	94	204
SR1	0	0	0	0	0	0	0	0	0	0	0	0	0	0	15
Synergistetes	0	34	0	2	2	0	1	0	2	0	6	2	0	3	1
Tenericutes	0	6	1	1	0	0	0	0	0	1	2	0	0	0	0
Thermodesulfobacteria	0	0	0	0	0	0	0	0	0	0	0	0	1	1	3
Thermotogae	156	495	512	521	236	901	805	18	681	7	1140	7169	20745	29584	75700
Unclassified	2	0	0	0	1	0	0	0	0	0	0	0	0	0	0
Verrucomicrobia	192	105	171	160	137	57	87	13	128	118	2359	1335	218	566	2378
WPS-1	111	5	83	2	13	0	3	0	25	0	561	457	28	95	445
WPS-2	35	4	45	0	0	0	0	0	0	0	460	10	63	0	6
ZB3	0	0	0	0	0	0	0	0	0	0	2	0	0	0	0
